# Supplementary material for: A fast open-source Fiji-macro to quantify virus infection and transfection on single-cell level by fluorescence microscopy
Source: MethodsX. 2022 Sep 2;9:101834. doi: 10.1016/j.mex.2022.101834 (PMC9490200; doi:10.1016/j.mex.2022.101834)
Supplement: Supplementary file 2 [file mmc2.zip › S7 Macro-script.ijm]

// SCFQ_Macro.ijm
// 
// This Fiji macro was designed to determine the percentage of fluorescent cells in a monolayer.
// 
// Author: Yannic Kerkhoff, ykerkhoff@zedat.fu-berlin.de.
// August 2022
// License: GPLv3
// 
// Copyright 2022 Yannic Kerkhoff, Freie Universität Berlin
// 
// This program is free software: you can redistribute it and/or modify
// it under the terms of the GNU General Public License as published by
// the Free Software Foundation, either version 3 of the License, or
// (at your option) any later version.
//
// This program is distributed in the hope that it will be useful,
// but WITHOUT ANY WARRANTY; without even the implied warranty of
// MERCHANTABILITY or FITNESS FOR A PARTICULAR PURPOSE.  See the
// GNU General Public License for more details see https://www.gnu.org/licenses/.

beta = 5;
omega = 5;
alpha = 0.265;
C1 = 1;
C2 = 2;
	
#@ File (label = "Input directory", style = "directory") input
#@ File (label = "Output directory", style = "directory") output
#@ String (label = "File suffix", value = "czi") suffix

Dialog.create("analysis parameters");
Dialog.addNumber("background intensity " + fromCharCode(946) +":", beta);
Dialog.addNumber("segmentation sensitivity " + fromCharCode(969) +":", omega);
Dialog.addNumber("log10 intensity cutoff " + fromCharCode(945) +":", alpha);
Dialog.addCheckbox("use automatic parameters", false);
Dialog.addNumber("fluorescence channel:", C1);
Dialog.addNumber("nuclei channel:", C2);
Dialog.show();
beta = Dialog.getNumber();
omega = Dialog.getNumber();
alpha = Dialog.getNumber();
para = Dialog.getCheckbox();
C1 = Dialog.getNumber();
C2 = Dialog.getNumber();

Table.create("summary.csv");
Table.setColumn("image");
Table.setColumn("total cells");
Table.setColumn("fluorescent cells");
Table.setColumn("fluorescent fraction [%]");

counter = -1;

processFolder(input);

selectWindow("summary.csv");
saveAs("Results", "" + output + File.separator + "summary.csv");

// function to scan folders/subfolders/files to find files with correct suffix
function processFolder(input) {
	run("Bio-Formats Macro Extensions");

	list = getFileList(input);
	list = Array.sort(list);

	for (i = 0; i < list.length; i++) {
		if(File.isDirectory(input + File.separator + list[i]))
			{processFolder(input + File.separator + list[i]);
}
		if(endsWith(list[i], "."+suffix))
{
			setBatchMode(true);
			id = input + File.separator + list[i];
			Ext.setId(id);
			Ext.getSeriesCount(seriesCount);
			for (k=0; k<seriesCount; k++) {
				counter++;
				run("Bio-Formats Importer", "open=["+id+"] color_mode=Default view=Hyperstack stack_order=XYCZT series_"+(k+1));
				name = getTitle();
				run("Subtract Background...", "rolling=100 sliding stack");
				run("8-bit");
				run("Duplicate...", "duplicate channels=" + C1 + "");
				rename("C" + C1 + "-"  + name + "");
				selectWindow("" + name + "");
				run("Duplicate...", "duplicate channels=" + C2 + "");
				rename("C" + C2 + "-"  + name + "");
				selectWindow("" + name + "");run("Close");
				selectWindow("C" + C2 + "-" + name + "");
				run("Color Balance...");
				run("Enhance Contrast", "saturated=2");
				run("Apply LUT");
				imageCalculator("Add create 32-bit", "C" + C2 + "-" + name + "","C" + C1 + "-" + name + "");
				selectWindow("Result of C" + C2 + "-" + name + "");
				run("8-bit");
				run("Median...", "radius=3");
				run("Gaussian Blur...", "sigma=3 slice");
				run("Threshold...");
				setThreshold(0, 10);
				meanBG = getValue("Mean limit");
				if (para==false) {setThreshold(beta, 255);}
				if (para==true) {setThreshold(5+meanBG, 255);}
				if (para==false) {run("Find Maxima...", "prominence=" + omega + " above output=[Segmented Particles]");}
				if (para==true) {run("Find Maxima...", "prominence=" + (0.5+(50/getValue("Mean"))) + " above output=[Segmented Particles]");}
				run("Invert");
				imageCalculator("Transparent-zero create", "C" + C1 + "-" + name + "","Result of C" + C2 + "-" + name + " Segmented");
				run("Threshold...");
				setThreshold(0, 254);
				setOption("BlackBackground", false);
				run("Set Measurements...", "area mean center shape redirect=None decimal=2");
				run("Analyze Particles...", "size=150-Infinity pixel show=[Bare Outlines] display clear");
				saveAs("Results", "" + output + File.separator + name + "_single-cell_data.csv");
				selectWindow("Results");
				
				mean_array = Table.getColumn("Mean");
				log_array = newArray();
				inf_array = newArray();
				live_array = newArray();
				inf_count = 0;

				selectWindow("C" + C1 + "-" + name + "");
				run("Threshold...");
				setThreshold(0, 5);
				meanInt = getValue("Mean limit");
				if (para==true) {cutoff = Math.log10(1+meanInt);}
				if (para==false) {cutoff = alpha;}
				for(j = 0; j < mean_array.length; j++){
					  log_array = Array.concat(log_array, Math.log10(mean_array[j]));
					  if(Math.log10(mean_array[j])>cutoff){
					  	inf_count++;
					  	inf_array = Array.concat(inf_array, Math.log10(mean_array[j]));
					  	}else{
					  	live_array = Array.concat(live_array, Math.log10(mean_array[j]));	
					  	};
					}
					
				inf_frac = (inf_count/mean_array.length)*100;
	
				selectWindow("C" + C1 + "-" + name + "");
				run("Color Balance...");
				run("Enhance Contrast", "saturated=" + (inf_count/mean_array.length) + "");
				run("Apply LUT");
				run("Green");
				run("Merge Channels...", "c2=[C" + C1 + "-" + name + "] c3=[C" + C2 + "-" + name + "]");
				selectWindow("Drawing of Result of C" + C1 + "-" + name + "");
				run("Red");
				run("Invert");
				run("RGB Color");
				imageCalculator("Transparent-zero create", "RGB","Drawing of Result of C" + C1 + "-" + name + "");
				
				if (isOpen("Results")) {selectWindow("Results");run("Close");}
				if (isOpen("Color")) {selectWindow("Color");run("Close");}
				if(isOpen("Threshold")) {selectWindow("Threshold");run("Close");}
				selectWindow("RGB");close();
				selectWindow("Result of C" + C1 + "-" + name + "");close();
				selectWindow("Result of C" + C2 + "-" + name + "");close();
				selectWindow("Result of C" + C2 + "-" + name + " Segmented");close();
				selectWindow("Drawing of Result of C" + C1 + "-" + name + "");close();
			
				Plot.create("" + name + " " + inf_frac + " % infected", "log10(mean int) [a.u]", "count [-]");
				
				if(live_array.length > 0){
			    Plot.setColor("black", "gray");
			    binWidth = 0.05;//use 0 for auto-binning
			    binCenter = 0;
			    Plot.addHistogram(live_array, binWidth, binCenter);
			    Plot.setLimits(-0.75, 2.25, 0, NaN);
			    Plot.setFrameSize(1900, 1400 );
			    Plot.setFontSize(30, "options");}
			    
				Plot.setColor("black", "red");
			    binWidth = 0.05;//use 0 for auto-binning
			    binCenter = 0;
			    Plot.addHistogram(inf_array, binWidth, binCenter);
			    Plot.setLimits(-0.75, 2.25, 0, NaN);
			    Plot.setFrameSize(1900, 1400 );
				Plot.setFontSize(30, "options");
				Plot.update();
			    
			    run("Images to Stack", "method=[Copy (center)] name=Stack title=[] use");
				run("Make Montage...", "columns=2 rows=1 scale=0.5");
			
				saveAs("PNG", "" + output + File.separator + name + " " + mean_array.length + " cells; " + inf_count + " fluorescent cells; " + inf_frac + " % fluorescent fraction.png");close();
				selectWindow("Stack");close();
			
				cell_count = mean_array.length;
	
				selectWindow("summary.csv");
				Table.set("image", counter, name)
				Table.set("total cells", counter, cell_count);
				Table.set("fluorescent cells", counter, inf_count);
				Table.set("fluorescent fraction [%]", counter, inf_frac);
				Table.update();
			}
		}
	}	
}
