# Supplementary material for: A fast open-source Fiji-macro to quantify virus infection and transfection on single-cell level by fluorescence microscopy
Source: MethodsX. 2022 Sep 2;9:101834. doi: 10.1016/j.mex.2022.101834 (PMC9490200; doi:10.1016/j.mex.2022.101834)
Supplement: Supplementary file 3 [file mmc3.zip]

Archive with 1 entries (1 files):
- S8 Video tutorial.mp4
