# Supplementary material for: A fast open-source Fiji-macro to quantify virus infection and transfection on single-cell level by fluorescence microscopy
Source: MethodsX. 2022 Sep 2;9:101834. doi: 10.1016/j.mex.2022.101834 (PMC9490200; doi:10.1016/j.mex.2022.101834)
Supplement: Supplementary file 4 [file mmc4.zip]

Archive with 34 entries (33 files):
- S9-Cell-mixing-image-series/
- S9-Cell-mixing-image-series/20211108_HEK_GFP0_10x_1.czi
- S9-Cell-mixing-image-series/20211108_HEK_GFP0_10x_2.czi
- S9-Cell-mixing-image-series/20211108_HEK_GFP0_10x_3.czi
- S9-Cell-mixing-image-series/20211108_HEK_GFP100_10x_1.czi
- S9-Cell-mixing-image-series/20211108_HEK_GFP100_10x_2.czi
- S9-Cell-mixing-image-series/20211108_HEK_GFP100_10x_3.czi
- S9-Cell-mixing-image-series/20211108_HEK_GFP10_10x_1.czi
- S9-Cell-mixing-image-series/20211108_HEK_GFP10_10x_2.czi
- S9-Cell-mixing-image-series/20211108_HEK_GFP10_10x_3.czi
- S9-Cell-mixing-image-series/20211108_HEK_GFP20_10x_1.czi
- S9-Cell-mixing-image-series/20211108_HEK_GFP20_10x_2.czi
- S9-Cell-mixing-image-series/20211108_HEK_GFP20_10x_3.czi
- S9-Cell-mixing-image-series/20211108_HEK_GFP30_10x_1.czi
- S9-Cell-mixing-image-series/20211108_HEK_GFP30_10x_2.czi
- S9-Cell-mixing-image-series/20211108_HEK_GFP30_10x_3.czi
- S9-Cell-mixing-image-series/20211108_HEK_GFP40_10x_1.czi
- S9-Cell-mixing-image-series/20211108_HEK_GFP40_10x_2.czi
- S9-Cell-mixing-image-series/20211108_HEK_GFP40_10x_3.czi
- S9-Cell-mixing-image-series/20211108_HEK_GFP50_10x_1.czi
- S9-Cell-mixing-image-series/20211108_HEK_GFP50_10x_2.czi
- S9-Cell-mixing-image-series/20211108_HEK_GFP50_10x_3.czi
- S9-Cell-mixing-image-series/20211108_HEK_GFP60_10x_1.czi
- S9-Cell-mixing-image-series/20211108_HEK_GFP60_10x_2.czi
- S9-Cell-mixing-image-series/20211108_HEK_GFP60_10x_3.czi
- S9-Cell-mixing-image-series/20211108_HEK_GFP70_10x_1.czi
- S9-Cell-mixing-image-series/20211108_HEK_GFP70_10x_2.czi
- S9-Cell-mixing-image-series/20211108_HEK_GFP70_10x_3.czi
- S9-Cell-mixing-image-series/20211108_HEK_GFP80_10x_1.czi
- S9-Cell-mixing-image-series/20211108_HEK_GFP80_10x_2.czi
- S9-Cell-mixing-image-series/20211108_HEK_GFP80_10x_3.czi
- S9-Cell-mixing-image-series/20211108_HEK_GFP90_10x_1.czi
- S9-Cell-mixing-image-series/20211108_HEK_GFP90_10x_2.czi
- S9-Cell-mixing-image-series/20211108_HEK_GFP90_10x_3.czi
